# Supplementary material for: Identification of potential biomarkers related to mannose metabolism in keloids: analysis of integrated bulk RNA-seq and scRNA-seq
Source: Front Immunol. 2026 Jun 10;17:1711588. doi: 10.3389/fimmu.2026.1711588 (PMC13290920; doi:10.3389/fimmu.2026.1711588)
Supplement: Supplementary file 3 [file Table1.xlsx]

## Sheet: Sheet1
Patient	Sex	Age	Ethnicity	Group	location	Disease duration (months)	Family history
1	Male	28	Chinese Han	KD	Chest	18	None
2	Male	31	Chinese Han	KD	Chest	24	None
3	Male	35	Chinese Han	KD	Back	36	None
4	Male	32	Chinese Han	KD	Shoulder	12	None
5	Female	24	Chinese Han	KD	Shoulder	20	None
6	Female	32	Chinese Han	Healthy	Shoulder	/	/
7	Male	29	Chinese Han	Healthy	Back	/	/
8	Male	41	Chinese Han	Healthy	Back	/	/
9	Male	36	Chinese Han	Healthy	Abdomen	/	/
10	Male	45	Chinese Han	Healthy	Shoulder	/	/
