# Supplementary material for: Identification of potential biomarkers related to mannose metabolism in keloids: analysis of integrated bulk RNA-seq and scRNA-seq
Source: Front Immunol. 2026 Jun 10;17:1711588. doi: 10.3389/fimmu.2026.1711588 (PMC13290920; doi:10.3389/fimmu.2026.1711588)
Supplement: Supplementary file 4 [file DataSheet1.csv]

Gene
HK1
KHK
LCT
MPI
PGM1
PYGL
PYGM
TPI1
TREH
DPM1
GFUS
GMDS
GMPPB
GUK1
PMM1
PMM2
CWH43
DPM2
DPM3
GPAA1
GPLD1
MPPE1
PGAP1
PGAP2
PGAP3
PGAP4
PIGA
PIGB
PIGC
PIGF
PIGG
PIGH
PIGK
PIGL
PIGM
PIGN
PIGO
PIGP
PIGQ
PIGS
PIGT
PIGU
PIGV
PIGW
PIGX
PIGY
PIGZ
SLC30A5
B3GNT2
B3GNT3
B3GNT4
B3GNT7
B4GALT4
B4GAT1
CHST1
CHST2
CHST5
CHST6
GLB1
GNS
SLC35D2
ST3GAL1
ST3GAL2
ST3GAL3
ST3GAL4
ST3GAL6
CRPPA
DPY19L1
DPY19L2
DPY19L2P2
DPY19L3
DPY19L4
FKRP
FKTN
LARGE1
LARGE2
NUS1
POMGNT1
POMGNT2
POMT1
POMT2
RXYLT1
TMEM260
TMTC1
TMTC2
TMTC3
TMTC4
APOB
APP
AQP8
CALR
CASQ1
DMTN
DNAJC3
ERP29
FTCD
GABARAP
GBA2
HSD3B1
HSD3B2
HSP90B1
HYOU1
JPH4
MYO1D
PGRMC1
PPIB
PSEN1
RPL10
RYR1
RYR2
RYR3
SLCO1B3-SLCO1B7
SLMAP
STX17
SVIP
SYVN1
TH
TTYH1
EDEM1
EDEM2
EDEM3
MAN1A1
MAN1A2
MAN1B1
MAN1C1
MAN2A1
MAN2A2
MAN2B1
MAN2B2
MAN2C1
MANBA
MANEA
MANEAL
AKR1B1
AKR1B10
ALDOA
ALDOB
ALDOC
FBP1
FBP2
FCSK
FPGT
GMPPA
HK2
HK3
MTMR1
MTMR2
MTMR6
MTMR7
PFKFB1
PFKFB2
PFKFB3
PFKFB4
PFKL
PFKM
PFKP
PHPT1
SORD
B3GALNT2
POMK
