# Supplementary material for: Identification of potential biomarkers related to mannose metabolism in keloids: analysis of integrated bulk RNA-seq and scRNA-seq
Source: Front Immunol. 2026 Jun 10;17:1711588. doi: 10.3389/fimmu.2026.1711588 (PMC13290920; doi:10.3389/fimmu.2026.1711588)
Supplement: Supplementary file 5 [file DataSheet2.csv]

	ONTOLOGY	ID	Description	GeneRatio	BgRatio	pvalue	p.adjust	qvalue	geneID	Count	richFactor	log10_p
GO:0009100	BP	GO:0009100	glycoprotein metabolic process	5ÔÂ14ÈÕ	370/18870	4.88E-06	0.001270745	0.000770253	MAN1C1/ST3GAL6/MANBA/TMTC1/TMTC2	5	0.135135135	5.311366907
GO:0006486	BP	GO:0006486	protein glycosylation	4ÔÂ14ÈÕ	193/18870	9.80E-06	0.001270745	0.000770253	MAN1C1/ST3GAL6/TMTC1/TMTC2	4	0.207253886	5.00876985
GO:0043413	BP	GO:0043413	macromolecule glycosylation	4ÔÂ14ÈÕ	193/18870	9.80E-06	0.001270745	0.000770253	MAN1C1/ST3GAL6/TMTC1/TMTC2	4	0.207253886	5.00876985
GO:0070085	BP	GO:0070085	glycosylation	4ÔÂ14ÈÕ	217/18870	1.56E-05	0.00151285	0.000917003	MAN1C1/ST3GAL6/TMTC1/TMTC2	4	0.184331797	4.808093744
GO:0030433	BP	GO:0030433	ubiquitin-dependent ERAD pathway	3ÔÂ14ÈÕ	85/18870	3.10E-05	0.002241528	0.001358685	SVIP/MAN1C1/CALR	3	0.352941176	4.508952805
GO:0034976	BP	GO:0034976	response to endoplasmic reticulum stress	4ÔÂ14ÈÕ	266/18870	3.46E-05	0.002241528	0.001358685	SVIP/MAN1C1/CALR/HYOU1	4	0.15037594	4.461254266
GO:0006000	BP	GO:0006000	fructose metabolic process	2ÔÂ14ÈÕ	14/18870	4.63E-05	0.002571779	0.001558865	ALDOC/PFKFB4	2	1.428571429	4.334617993
GO:0009101	BP	GO:0009101	glycoprotein biosynthetic process	4ÔÂ14ÈÕ	299/18870	5.46E-05	0.002652961	0.001608073	MAN1C1/ST3GAL6/TMTC1/TMTC2	4	0.133779264	4.263128773
GO:0036503	BP	GO:0036503	ERAD pathway	3ÔÂ14ÈÕ	111/18870	6.88E-05	0.002687056	0.001628739	SVIP/MAN1C1/CALR	3	0.27027027	4.162531607
GO:0035269	BP	GO:0035269	protein O-linked mannosylation	2ÔÂ14ÈÕ	17/18870	6.91E-05	0.002687056	0.001628739	TMTC1/TMTC2	2	1.176470588	4.160672918
GO:0035268	BP	GO:0035268	protein mannosylation	2ÔÂ14ÈÕ	22/18870	0.000117079	0.004140344	0.002509639	TMTC1/TMTC2	2	0.909090909	3.931520533
GO:0097502	BP	GO:0097502	mannosylation	2ÔÂ14ÈÕ	23/18870	0.000128175	0.004155012	0.00251853	TMTC1/TMTC2	2	0.869565217	3.892196122
GO:0016052	BP	GO:0016052	carbohydrate catabolic process	3ÔÂ14ÈÕ	163/18870	0.000214764	0.006426386	0.003895306	ALDOC/PFKP/MANBA	3	0.18404908	3.668039451
GO:0006516	BP	GO:0006516	glycoprotein catabolic process	2ÔÂ14ÈÕ	36/18870	0.000317417	0.008819663	0.005345974	MAN1C1/MANBA	2	0.555555556	3.498369554
GO:1903573	BP	GO:1903573	negative regulation of response to endoplasmic reticulum stress	2ÔÂ14ÈÕ	44/18870	0.000475016	0.012318751	0.00746692	SVIP/HYOU1	2	0.454545455	3.323291656
GO:0019318	BP	GO:0019318	hexose metabolic process	3ÔÂ14ÈÕ	233/18870	0.000611729	0.014872654	0.009014949	ALDOC/PFKFB4/PFKP	3	0.128755365	3.213441154
GO:0005996	BP	GO:0005996	monosaccharide metabolic process	3ÔÂ14ÈÕ	261/18870	0.000850515	0.019461776	0.011796612	ALDOC/PFKFB4/PFKP	3	0.114942529	3.070318201
GO:0009311	BP	GO:0009311	oligosaccharide metabolic process	2ÔÂ14ÈÕ	70/18870	0.001199359	0.025919483	0.015710903	ST3GAL6/MANBA	2	0.285714286	2.921050769
GO:1905897	BP	GO:1905897	regulation of response to endoplasmic reticulum stress	2ÔÂ14ÈÕ	82/18870	0.001640941	0.032800542	0.019881806	SVIP/HYOU1	2	0.243902439	2.784906954
GO:0055074	BP	GO:0055074	calcium ion homeostasis	3ÔÂ14ÈÕ	331/18870	0.001686403	0.032800542	0.019881806	RYR2/CALR/TMTC2	3	0.090634441	2.773038587
GO:0006096	BP	GO:0006096	glycolytic process	2ÔÂ14ÈÕ	89/18870	0.001929208	0.035736283	0.021661284	ALDOC/PFKP	2	0.224719101	2.71462093
GO:0006493	BP	GO:0006493	protein O-linked glycosylation	2ÔÂ14ÈÕ	97/18870	0.002286008	0.040420779	0.024500757	TMTC1/TMTC2	2	0.206185567	2.640922236
GO:0006090	BP	GO:0006090	pyruvate metabolic process	2ÔÂ14ÈÕ	118/18870	0.003359236	0.056814907	0.034437936	ALDOC/PFKP	2	0.169491525	2.473759463
GO:0043161	BP	GO:0043161	proteasome-mediated ubiquitin-dependent protein catabolic process	3ÔÂ14ÈÕ	458/18870	0.00423577	0.066046513	0.040033605	SVIP/MAN1C1/CALR	3	0.065502183	2.373067657
GO:0030048	BP	GO:0030048	actin filament-based movement	2ÔÂ14ÈÕ	133/18870	0.004244635	0.066046513	0.040033605	MYO1D/RYR2	2	0.15037594	2.3721597
GO:0051208	BP	GO:0051208	sequestering of calcium ion	2ÔÂ14ÈÕ	143/18870	0.004888784	0.0699328	0.04238925	RYR2/CALR	2	0.13986014	2.310799177
GO:0070862	BP	GO:0070862	negative regulation of protein exit from endoplasmic reticulum	1ÔÂ14ÈÕ	10/18870	0.007396221	0.0699328	0.04238925	SVIP	1	1	2.130990121
GO:0097050	BP	GO:0097050	type B pancreatic cell apoptotic process	1ÔÂ14ÈÕ	10/18870	0.007396221	0.0699328	0.04238925	RYR2	1	1	2.130990121
GO:2000510	BP	GO:2000510	positive regulation of dendritic cell chemotaxis	1ÔÂ14ÈÕ	10/18870	0.007396221	0.0699328	0.04238925	CALR	1	1	2.130990121
GO:1901136	BP	GO:1901136	carbohydrate derivative catabolic process	2ÔÂ14ÈÕ	178/18870	0.007473738	0.0699328	0.04238925	MAN1C1/MANBA	2	0.112359551	2.126462122
GO:0006002	BP	GO:0006002	fructose 6-phosphate metabolic process	1ÔÂ14ÈÕ	11/18870	0.008133042	0.0699328	0.04238925	PFKP	1	0.909090909	2.08974696
GO:0034975	BP	GO:0034975	protein folding in endoplasmic reticulum	1ÔÂ14ÈÕ	11/18870	0.008133042	0.0699328	0.04238925	CALR	1	0.909090909	2.08974696
GO:0071313	BP	GO:0071313	cellular response to caffeine	1ÔÂ14ÈÕ	11/18870	0.008133042	0.0699328	0.04238925	RYR2	1	0.909090909	2.08974696
GO:0071872	BP	GO:0071872	cellular response to epinephrine stimulus	1ÔÂ14ÈÕ	11/18870	0.008133042	0.0699328	0.04238925	RYR2	1	0.909090909	2.08974696
GO:0086016	BP	GO:0086016	AV node cell action potential	1ÔÂ14ÈÕ	11/18870	0.008133042	0.0699328	0.04238925	RYR2	1	0.909090909	2.08974696
GO:0086027	BP	GO:0086027	AV node cell to bundle of His cell signaling	1ÔÂ14ÈÕ	11/18870	0.008133042	0.0699328	0.04238925	RYR2	1	0.909090909	2.08974696
GO:0086070	BP	GO:0086070	SA node cell to atrial cardiac muscle cell communication	1ÔÂ14ÈÕ	11/18870	0.008133042	0.0699328	0.04238925	RYR2	1	0.909090909	2.08974696
GO:1900038	BP	GO:1900038	negative regulation of cellular response to hypoxia	1ÔÂ14ÈÕ	11/18870	0.008133042	0.0699328	0.04238925	HYOU1	1	0.909090909	2.08974696
GO:1903059	BP	GO:1903059	regulation of protein lipidation	1ÔÂ14ÈÕ	11/18870	0.008133042	0.0699328	0.04238925	SVIP	1	0.909090909	2.08974696
GO:0006006	BP	GO:0006006	glucose metabolic process	2ÔÂ14ÈÕ	193/18870	0.008734694	0.0699328	0.04238925	ALDOC/PFKP	2	0.103626943	2.058752303
GO:0086067	BP	GO:0086067	AV node cell to bundle of His cell communication	1ÔÂ14ÈÕ	12/18870	0.008869356	0.0699328	0.04238925	RYR2	1	0.833333333	2.052107912
GO:0098911	BP	GO:0098911	regulation of ventricular cardiac muscle cell action potential	1ÔÂ14ÈÕ	12/18870	0.008869356	0.0699328	0.04238925	RYR2	1	0.833333333	2.052107912
GO:1904587	BP	GO:1904587	response to glycoprotein	1ÔÂ14ÈÕ	12/18870	0.008869356	0.0699328	0.04238925	MAN1C1	1	0.833333333	2.052107912
GO:2000508	BP	GO:2000508	regulation of dendritic cell chemotaxis	1ÔÂ14ÈÕ	12/18870	0.008869356	0.0699328	0.04238925	CALR	1	0.833333333	2.052107912
GO:0005513	BP	GO:0005513	detection of calcium ion	1ÔÂ14ÈÕ	13/18870	0.009605162	0.0699328	0.04238925	RYR2	1	0.769230769	2.017495306
GO:0042921	BP	GO:0042921	glucocorticoid receptor signaling pathway	1ÔÂ14ÈÕ	13/18870	0.009605162	0.0699328	0.04238925	CALR	1	0.769230769	2.017495306
GO:0071257	BP	GO:0071257	cellular response to electrical stimulus	1ÔÂ14ÈÕ	13/18870	0.009605162	0.0699328	0.04238925	CALR	1	0.769230769	2.017495306
GO:0071285	BP	GO:0071285	cellular response to lithium ion	1ÔÂ14ÈÕ	13/18870	0.009605162	0.0699328	0.04238925	CALR	1	0.769230769	2.017495306
GO:1904152	BP	GO:1904152	regulation of retrograde protein transport ER to cytosol	1ÔÂ14ÈÕ	14/18870	0.010340461	0.0699328	0.04238925	SVIP	1	0.714285714	1.985460112
GO:0031958	BP	GO:0031958	corticosteroid receptor signaling pathway	1ÔÂ14ÈÕ	14/18870	0.010340461	0.0699328	0.04238925	CALR	1	0.714285714	1.985460112
GO:0051775	BP	GO:0051775	response to redox state	1ÔÂ14ÈÕ	14/18870	0.010340461	0.0699328	0.04238925	RYR2	1	0.714285714	1.985460112
GO:0071415	BP	GO:0071415	cellular response to purine-containing compound	1ÔÂ14ÈÕ	14/18870	0.010340461	0.0699328	0.04238925	RYR2	1	0.714285714	1.985460112
GO:0071871	BP	GO:0071871	response to epinephrine	1ÔÂ14ÈÕ	14/18870	0.010340461	0.0699328	0.04238925	RYR2	1	0.714285714	1.985460112
GO:0016051	BP	GO:0016051	carbohydrate biosynthetic process	2ÔÂ14ÈÕ	214/18870	0.010649421	0.0699328	0.04238925	ALDOC/ST3GAL6	2	0.093457944	1.972674015
GO:0010226	BP	GO:0010226	response to lithium ion	1ÔÂ14ÈÕ	15/18870	0.011075252	0.0699328	0.04238925	CALR	1	0.666666667	1.955646365
GO:0031000	BP	GO:0031000	response to caffeine	1ÔÂ14ÈÕ	15/18870	0.011075252	0.0699328	0.04238925	RYR2	1	0.666666667	1.955646365
GO:0051284	BP	GO:0051284	positive regulation of sequestering of calcium ion	1ÔÂ14ÈÕ	15/18870	0.011075252	0.0699328	0.04238925	RYR2	1	0.666666667	1.955646365
GO:0006457	BP	GO:0006457	protein folding	2ÔÂ14ÈÕ	223/18870	0.011522269	0.0699328	0.04238925	CALR/HYOU1	2	0.089686099	1.938461973
GO:0003214	BP	GO:0003214	cardiac left ventricle morphogenesis	1ÔÂ14ÈÕ	16/18870	0.011809538	0.0699328	0.04238925	RYR2	1	0.625	1.927767106
GO:0006517	BP	GO:0006517	protein deglycosylation	1ÔÂ14ÈÕ	16/18870	0.011809538	0.0699328	0.04238925	MAN1C1	1	0.625	1.927767106
GO:0018146	BP	GO:0018146	keratan sulfate biosynthetic process	1ÔÂ14ÈÕ	16/18870	0.011809538	0.0699328	0.04238925	ST3GAL6	1	0.625	1.927767106
GO:0048385	BP	GO:0048385	regulation of retinoic acid receptor signaling pathway	1ÔÂ14ÈÕ	16/18870	0.011809538	0.0699328	0.04238925	CALR	1	0.625	1.927767106
GO:0050746	BP	GO:0050746	regulation of lipoprotein metabolic process	1ÔÂ14ÈÕ	17/18870	0.012543316	0.0699328	0.04238925	SVIP	1	0.588235294	1.90158762
GO:1901163	BP	GO:1901163	regulation of trophoblast cell migration	1ÔÂ14ÈÕ	17/18870	0.012543316	0.0699328	0.04238925	CALR	1	0.588235294	1.90158762
GO:0051651	BP	GO:0051651	maintenance of location in cell	2ÔÂ14ÈÕ	237/18870	0.012941082	0.0699328	0.04238925	RYR2/CALR	2	0.084388186	1.888029422
GO:0006735	BP	GO:0006735	NADH regeneration	1ÔÂ14ÈÕ	18/18870	0.013276589	0.0699328	0.04238925	PFKP	1	0.555555556	1.876913478
GO:0009313	BP	GO:0009313	oligosaccharide catabolic process	1ÔÂ14ÈÕ	18/18870	0.013276589	0.0699328	0.04238925	MANBA	1	0.555555556	1.876913478
GO:0042339	BP	GO:0042339	keratan sulfate metabolic process	1ÔÂ14ÈÕ	18/18870	0.013276589	0.0699328	0.04238925	ST3GAL6	1	0.555555556	1.876913478
GO:0061450	BP	GO:0061450	trophoblast cell migration	1ÔÂ14ÈÕ	18/18870	0.013276589	0.0699328	0.04238925	CALR	1	0.555555556	1.876913478
GO:0061621	BP	GO:0061621	canonical glycolysis	1ÔÂ14ÈÕ	18/18870	0.013276589	0.0699328	0.04238925	PFKP	1	0.555555556	1.876913478
GO:0061718	BP	GO:0061718	glucose catabolic process to pyruvate	1ÔÂ14ÈÕ	18/18870	0.013276589	0.0699328	0.04238925	PFKP	1	0.555555556	1.876913478
GO:0048738	BP	GO:0048738	cardiac muscle tissue development	2ÔÂ14ÈÕ	247/18870	0.013999321	0.0699328	0.04238925	RYR2/CALR	2	0.08097166	1.853893044
GO:0009226	BP	GO:0009226	nucleotide-sugar biosynthetic process	1ÔÂ14ÈÕ	19/18870	0.014009357	0.0699328	0.04238925	GMDS	1	0.526315789	1.853581811
GO:0030050	BP	GO:0030050	vesicle transport along actin filament	1ÔÂ14ÈÕ	19/18870	0.014009357	0.0699328	0.04238925	MYO1D	1	0.526315789	1.853581811
GO:0086014	BP	GO:0086014	atrial cardiac muscle cell action potential	1ÔÂ14ÈÕ	19/18870	0.014009357	0.0699328	0.04238925	RYR2	1	0.526315789	1.853581811
GO:0086026	BP	GO:0086026	atrial cardiac muscle cell to AV node cell signaling	1ÔÂ14ÈÕ	19/18870	0.014009357	0.0699328	0.04238925	RYR2	1	0.526315789	1.853581811
GO:0086066	BP	GO:0086066	atrial cardiac muscle cell to AV node cell communication	1ÔÂ14ÈÕ	19/18870	0.014009357	0.0699328	0.04238925	RYR2	1	0.526315789	1.853581811
GO:0002396	BP	GO:0002396	MHC protein complex assembly	1ÔÂ14ÈÕ	20/18870	0.014741618	0.0699328	0.04238925	CALR	1	0.5	1.831454833
GO:0002501	BP	GO:0002501	peptide antigen assembly with MHC protein complex	1ÔÂ14ÈÕ	20/18870	0.014741618	0.0699328	0.04238925	CALR	1	0.5	1.831454833
GO:0061620	BP	GO:0061620	glycolytic process through glucose-6-phosphate	1ÔÂ14ÈÕ	20/18870	0.014741618	0.0699328	0.04238925	PFKP	1	0.5	1.831454833
GO:1900037	BP	GO:1900037	regulation of cellular response to hypoxia	1ÔÂ14ÈÕ	20/18870	0.014741618	0.0699328	0.04238925	HYOU1	1	0.5	1.831454833
GO:1902236	BP	GO:1902236	negative regulation of endoplasmic reticulum stress-induced intrinsic apoptotic signaling pathway	1ÔÂ14ÈÕ	20/18870	0.014741618	0.0699328	0.04238925	HYOU1	1	0.5	1.831454833
GO:0099515	BP	GO:0099515	actin filament-based transport	1ÔÂ14ÈÕ	21/18870	0.015473375	0.071656464	0.043434036	MYO1D	1	0.476190476	1.810414939
GO:1904292	BP	GO:1904292	regulation of ERAD pathway	1ÔÂ14ÈÕ	21/18870	0.015473375	0.071656464	0.043434036	SVIP	1	0.476190476	1.810414939
GO:0014706	BP	GO:0014706	striated muscle tissue development	2ÔÂ14ÈÕ	264/18870	0.015882365	0.072455174	0.043918168	RYR2/CALR	2	0.075757576	1.799084814
GO:0010881	BP	GO:0010881	regulation of cardiac muscle contraction by regulation of the release of sequestered calcium ion	1ÔÂ14ÈÕ	22/18870	0.016204628	0.072455174	0.043918168	RYR2	1	0.454545455	1.790360946
GO:0035584	BP	GO:0035584	calcium-mediated signaling using intracellular calcium source	1ÔÂ14ÈÕ	22/18870	0.016204628	0.072455174	0.043918168	RYR2	1	0.454545455	1.790360946
GO:0046835	BP	GO:0046835	carbohydrate phosphorylation	1ÔÂ14ÈÕ	23/18870	0.016935375	0.074862057	0.045377082	PFKFB4	1	0.434782609	1.771205172
GO:0061615	BP	GO:0061615	glycolytic process through fructose-6-phosphate	1ÔÂ14ÈÕ	24/18870	0.017665619	0.07721265	0.046801877	PFKP	1	0.416666667	1.752871136
GO:0035994	BP	GO:0035994	response to muscle stretch	1ÔÂ14ÈÕ	25/18870	0.018395359	0.078201069	0.047401	RYR2	1	0.4	1.735291726
GO:0086064	BP	GO:0086064	cell communication by electrical coupling involved in cardiac conduction	1ÔÂ14ÈÕ	25/18870	0.018395359	0.078201069	0.047401	RYR2	1	0.4	1.735291726
GO:0002026	BP	GO:0002026	regulation of the force of heart contraction	1ÔÂ14ÈÕ	26/18870	0.019124596	0.078201069	0.047401	RYR2	1	0.384615385	1.718407732
GO:0002407	BP	GO:0002407	dendritic cell chemotaxis	1ÔÂ14ÈÕ	26/18870	0.019124596	0.078201069	0.047401	CALR	1	0.384615385	1.718407732
GO:0010882	BP	GO:0010882	regulation of cardiac muscle contraction by calcium ion signaling	1ÔÂ14ÈÕ	26/18870	0.019124596	0.078201069	0.047401	RYR2	1	0.384615385	1.718407732
GO:0006007	BP	GO:0006007	glucose catabolic process	1ÔÂ14ÈÕ	27/18870	0.01985333	0.078201069	0.047401	PFKP	1	0.37037037	1.702166649
GO:0010460	BP	GO:0010460	positive regulation of heart rate	1ÔÂ14ÈÕ	27/18870	0.01985333	0.078201069	0.047401	RYR2	1	0.37037037	1.702166649
GO:0070861	BP	GO:0070861	regulation of protein exit from endoplasmic reticulum	1ÔÂ14ÈÕ	27/18870	0.01985333	0.078201069	0.047401	SVIP	1	0.37037037	1.702166649
GO:0001666	BP	GO:0001666	response to hypoxia	2ÔÂ14ÈÕ	298/18870	0.019956853	0.078201069	0.047401	RYR2/HYOU1	2	0.067114094	1.699907935
GO:0014850	BP	GO:0014850	response to muscle activity	1ÔÂ14ÈÕ	28/18870	0.02058156	0.078201069	0.047401	RYR2	1	0.357142857	1.686521704
GO:0060402	BP	GO:0060402	calcium ion transport into cytosol	1ÔÂ14ÈÕ	28/18870	0.02058156	0.078201069	0.047401	RYR2	1	0.357142857	1.686521704
GO:1903779	BP	GO:1903779	regulation of cardiac conduction	1ÔÂ14ÈÕ	28/18870	0.02058156	0.078201069	0.047401	RYR2	1	0.357142857	1.686521704
GO:0006874	BP	GO:0006874	intracellular calcium ion homeostasis	2ÔÂ14ÈÕ	308/18870	0.02123122	0.078201069	0.047401	RYR2/CALR	2	0.064935065	1.673025049
GO:0030970	BP	GO:0030970	retrograde protein transport ER to cytosol	1ÔÂ14ÈÕ	29/18870	0.021309289	0.078201069	0.047401	SVIP	1	0.344827586	1.671431047
GO:0009312	BP	GO:0009312	oligosaccharide biosynthetic process	1ÔÂ14ÈÕ	29/18870	0.021309289	0.078201069	0.047401	ST3GAL6	1	0.344827586	1.671431047
GO:0098901	BP	GO:0098901	regulation of cardiac muscle cell action potential	1ÔÂ14ÈÕ	29/18870	0.021309289	0.078201069	0.047401	RYR2	1	0.344827586	1.671431047
GO:1903513	BP	GO:1903513	endoplasmic reticulum to cytosol transport	1ÔÂ14ÈÕ	29/18870	0.021309289	0.078201069	0.047401	SVIP	1	0.344827586	1.671431047
GO:1901021	BP	GO:1901021	positive regulation of calcium ion transmembrane transporter activity	1ÔÂ14ÈÕ	30/18870	0.022036515	0.07975697	0.048344098	RYR2	1	0.333333333	1.656857087
GO:0036293	BP	GO:0036293	response to decreased oxygen levels	2ÔÂ14ÈÕ	315/18870	0.022143323	0.07975697	0.048344098	RYR2/HYOU1	2	0.063492063	1.6547572
GO:0010880	BP	GO:0010880	regulation of release of sequestered calcium ion into cytosol by sarcoplasmic reticulum	1ÔÂ14ÈÕ	31/18870	0.022763239	0.081237616	0.04924158	RYR2	1	0.322580645	1.642765934
GO:0010644	BP	GO:0010644	cell communication by electrical coupling	1ÔÂ14ÈÕ	32/18870	0.023489462	0.082318927	0.049897009	RYR2	1	0.3125	1.629126923
GO:0048384	BP	GO:0048384	retinoic acid receptor signaling pathway	1ÔÂ14ÈÕ	32/18870	0.023489462	0.082318927	0.049897009	CALR	1	0.3125	1.629126923
GO:0036336	BP	GO:0036336	dendritic cell migration	1ÔÂ14ÈÕ	33/18870	0.024215184	0.082629006	0.050084961	CALR	1	0.303030303	1.615912223
GO:0040020	BP	GO:0040020	regulation of meiotic nuclear division	1ÔÂ14ÈÕ	33/18870	0.024215184	0.082629006	0.050084961	CALR	1	0.303030303	1.615912223
GO:1902235	BP	GO:1902235	regulation of endoplasmic reticulum stress-induced intrinsic apoptotic signaling pathway	1ÔÂ14ÈÕ	33/18870	0.024215184	0.082629006	0.050084961	HYOU1	1	0.303030303	1.615912223
GO:0086019	BP	GO:0086019	cell-cell signaling involved in cardiac conduction	1ÔÂ14ÈÕ	34/18870	0.024940405	0.084363631	0.051136391	RYR2	1	0.294117647	1.603096495
GO:0086004	BP	GO:0086004	regulation of cardiac muscle cell contraction	1ÔÂ14ÈÕ	35/18870	0.025665126	0.084375862	0.051143805	RYR2	1	0.285714286	1.590656606
GO:0086005	BP	GO:0086005	ventricular cardiac muscle cell action potential	1ÔÂ14ÈÕ	35/18870	0.025665126	0.084375862	0.051143805	RYR2	1	0.285714286	1.590656606
GO:0070482	BP	GO:0070482	response to oxygen levels	2ÔÂ14ÈÕ	343/18870	0.025953224	0.084375862	0.051143805	RYR2/HYOU1	2	0.058309038	1.585808687
GO:0002474	BP	GO:0002474	antigen processing and presentation of peptide antigen via MHC class I	1ÔÂ14ÈÕ	36/18870	0.026389346	0.084375862	0.051143805	CALR	1	0.277777778	1.578571375
GO:0014808	BP	GO:0014808	release of sequestered calcium ion into cytosol by sarcoplasmic reticulum	1ÔÂ14ÈÕ	36/18870	0.026389346	0.084375862	0.051143805	RYR2	1	0.277777778	1.578571375
GO:0051235	BP	GO:0051235	maintenance of location	2ÔÂ14ÈÕ	350/18870	0.026945241	0.084375862	0.051143805	RYR2/CALR	2	0.057142857	1.569517933
GO:0009225	BP	GO:0009225	nucleotide-sugar metabolic process	1ÔÂ14ÈÕ	37/18870	0.027113066	0.084375862	0.051143805	GMDS	1	0.27027027	1.566821365
GO:0033144	BP	GO:0033144	negative regulation of intracellular steroid hormone receptor signaling pathway	1ÔÂ14ÈÕ	37/18870	0.027113066	0.084375862	0.051143805	CALR	1	0.27027027	1.566821365
GO:0071312	BP	GO:0071312	cellular response to alkaloid	1ÔÂ14ÈÕ	37/18870	0.027113066	0.084375862	0.051143805	RYR2	1	0.27027027	1.566821365
GO:1903514	BP	GO:1903514	release of sequestered calcium ion into cytosol by endoplasmic reticulum	1ÔÂ14ÈÕ	37/18870	0.027113066	0.084375862	0.051143805	RYR2	1	0.27027027	1.566821365
GO:0010038	BP	GO:0010038	response to metal ion	2ÔÂ14ÈÕ	359/18870	0.028243426	0.086792612	0.0526087	RYR2/CALR	2	0.055710306	1.549082617
GO:0032435	BP	GO:0032435	negative regulation of proteasomal ubiquitin-dependent protein catabolic process	1ÔÂ14ÈÕ	39/18870	0.028559009	0.086792612	0.0526087	SVIP	1	0.256410256	1.544256874
GO:0045823	BP	GO:0045823	positive regulation of heart contraction	1ÔÂ14ÈÕ	39/18870	0.028559009	0.086792612	0.0526087	RYR2	1	0.256410256	1.544256874
GO:1902074	BP	GO:1902074	response to salt	2ÔÂ14ÈÕ	366/18870	0.029270607	0.08694961	0.052703863	RYR2/CALR	2	0.054644809	1.533568275
GO:0071354	BP	GO:0071354	cellular response to interleukin-6	1ÔÂ14ÈÕ	40/18870	0.029281231	0.08694961	0.052703863	ST3GAL6	1	0.25	1.533410667
GO:1903524	BP	GO:1903524	positive regulation of blood circulation	1ÔÂ14ÈÕ	40/18870	0.029281231	0.08694961	0.052703863	RYR2	1	0.25	1.533410667
GO:0032781	BP	GO:0032781	positive regulation of ATP-dependent activity	1ÔÂ14ÈÕ	41/18870	0.030002955	0.087753004	0.053190835	RYR2	1	0.243902439	1.522835967
GO:1903115	BP	GO:1903115	regulation of actin filament-based movement	1ÔÂ14ÈÕ	41/18870	0.030002955	0.087753004	0.053190835	RYR2	1	0.243902439	1.522835967
GO:0030866	BP	GO:0030866	cortical actin cytoskeleton organization	1ÔÂ14ÈÕ	42/18870	0.030724181	0.088531158	0.053662507	CALR	1	0.238095238	1.512519687
GO:1900026	BP	GO:1900026	positive regulation of substrate adhesion-dependent cell spreading	1ÔÂ14ÈÕ	42/18870	0.030724181	0.088531158	0.053662507	CALR	1	0.238095238	1.512519687
GO:0070296	BP	GO:0070296	sarcoplasmic reticulum calcium ion transport	1ÔÂ14ÈÕ	43/18870	0.031444909	0.089285178	0.054119551	RYR2	1	0.23255814	1.502449664
GO:0090317	BP	GO:0090317	negative regulation of intracellular protein transport	1ÔÂ14ÈÕ	43/18870	0.031444909	0.089285178	0.054119551	SVIP	1	0.23255814	1.502449664
GO:0019320	BP	GO:0019320	hexose catabolic process	1ÔÂ14ÈÕ	44/18870	0.032165139	0.090016107	0.054562598	PFKP	1	0.227272727	1.492614573
GO:0070741	BP	GO:0070741	response to interleukin-6	1ÔÂ14ÈÕ	44/18870	0.032165139	0.090016107	0.054562598	ST3GAL6	1	0.227272727	1.492614573
GO:0033574	BP	GO:0033574	response to testosterone	1ÔÂ14ÈÕ	45/18870	0.032884871	0.090724929	0.054992245	CALR	1	0.222222222	1.483003853
GO:0051602	BP	GO:0051602	response to electrical stimulus	1ÔÂ14ÈÕ	45/18870	0.032884871	0.090724929	0.054992245	CALR	1	0.222222222	1.483003853
GO:0055010	BP	GO:0055010	ventricular cardiac muscle tissue morphogenesis	1ÔÂ14ÈÕ	47/18870	0.034322846	0.094025261	0.056992717	RYR2	1	0.212765957	1.464416708
GO:0032527	BP	GO:0032527	protein exit from endoplasmic reticulum	1ÔÂ14ÈÕ	48/18870	0.035041089	0.095321563	0.05777846	SVIP	1	0.208333333	1.455422411
GO:0098927	BP	GO:0098927	vesicle-mediated transport between endosomal compartments	1ÔÂ14ÈÕ	49/18870	0.035758835	0.09659852	0.058552479	MYO1D	1	0.204081633	1.446616638
GO:0030865	BP	GO:0030865	cortical cytoskeleton organization	1ÔÂ14ÈÕ	50/18870	0.036476086	0.097856534	0.059315014	CALR	1	0.2	1.437991771
GO:0072599	BP	GO:0072599	establishment of protein localization to endoplasmic reticulum	1ÔÂ14ÈÕ	51/18870	0.037192841	0.099095995	0.060066304	RYR2	1	0.196078431	1.429540645
GO:0046365	BP	GO:0046365	monosaccharide catabolic process	1ÔÂ14ÈÕ	52/18870	0.037909101	0.099639462	0.060395723	PFKP	1	0.192307692	1.421256511
GO:1901799	BP	GO:1901799	negative regulation of proteasomal protein catabolic process	1ÔÂ14ÈÕ	52/18870	0.037909101	0.099639462	0.060395723	SVIP	1	0.192307692	1.421256511
GO:0086002	BP	GO:0086002	cardiac muscle cell action potential involved in contraction	1ÔÂ14ÈÕ	53/18870	0.038624867	0.100167154	0.06071558	RYR2	1	0.188679245	1.413133007
GO:2000059	BP	GO:2000059	negative regulation of ubiquitin-dependent protein catabolic process	1ÔÂ14ÈÕ	53/18870	0.038624867	0.100167154	0.06071558	SVIP	1	0.188679245	1.413133007
GO:0060537	BP	GO:0060537	muscle tissue development	2ÔÂ14ÈÕ	433/18870	0.039844251	0.102645124	0.062217583	RYR2/CALR	2	0.046189376	1.399634332
GO:0003229	BP	GO:0003229	ventricular cardiac muscle tissue development	1ÔÂ14ÈÕ	58/18870	0.042196282	0.107283358	0.065029014	RYR2	1	0.172413793	1.374725811
GO:0086065	BP	GO:0086065	cell communication involved in cardiac conduction	1ÔÂ14ÈÕ	58/18870	0.042196282	0.107283358	0.065029014	RYR2	1	0.172413793	1.374725811
GO:0051480	BP	GO:0051480	regulation of cytosolic calcium ion concentration	1ÔÂ14ÈÕ	59/18870	0.042909085	0.107687963	0.065274262	RYR2	1	0.169491525	1.367450742
GO:0098900	BP	GO:0098900	regulation of action potential	1ÔÂ14ÈÕ	59/18870	0.042909085	0.107687963	0.065274262	RYR2	1	0.169491525	1.367450742
GO:0007566	BP	GO:0007566	embryo implantation	1ÔÂ14ÈÕ	60/18870	0.043621396	0.107785127	0.065333158	CALR	1	0.166666667	1.360300441
GO:0032387	BP	GO:0032387	negative regulation of intracellular transport	1ÔÂ14ÈÕ	60/18870	0.043621396	0.107785127	0.065333158	SVIP	1	0.166666667	1.360300441
GO:0006611	BP	GO:0006611	protein export from nucleus	1ÔÂ14ÈÕ	61/18870	0.044333214	0.107785127	0.065333158	CALR	1	0.163934426	1.353270781
GO:0055008	BP	GO:0055008	cardiac muscle tissue morphogenesis	1ÔÂ14ÈÕ	61/18870	0.044333214	0.107785127	0.065333158	RYR2	1	0.163934426	1.353270781
GO:1900024	BP	GO:1900024	regulation of substrate adhesion-dependent cell spreading	1ÔÂ14ÈÕ	61/18870	0.044333214	0.107785127	0.065333158	CALR	1	0.163934426	1.353270781
GO:0002931	BP	GO:0002931	response to ischemia	1ÔÂ14ÈÕ	63/18870	0.045755375	0.110551807	0.06701016	HYOU1	1	0.158730159	1.339557882
GO:0043462	BP	GO:0043462	regulation of ATP-dependent activity	1ÔÂ14ÈÕ	64/18870	0.046465718	0.111575089	0.067630415	RYR2	1	0.15625	1.332867346
GO:0070059	BP	GO:0070059	intrinsic apoptotic signaling pathway in response to endoplasmic reticulum stress	1ÔÂ14ÈÕ	65/18870	0.04717557	0.112584643	0.068242349	HYOU1	1	0.153846154	1.326282841
GO:0051445	BP	GO:0051445	regulation of meiotic cell cycle	1ÔÂ14ÈÕ	66/18870	0.047884932	0.113580722	0.068846115	CALR	1	0.151515152	1.319801127
GO:1903051	BP	GO:1903051	negative regulation of proteolysis involved in protein catabolic process	1ÔÂ14ÈÕ	68/18870	0.049302184	0.115469073	0.069990725	SVIP	1	0.147058824	1.307133844
GO:0005790	CC	GO:0005790	smooth endoplasmic reticulum	5ÔÂ15ÈÕ	30/19886	1.63E-11	1.21E-09	8.26E-10	SVIP/MYO1D/RYR2/CALR/HYOU1	5	1.666666667	10.78650267
GO:0071682	CC	GO:0071682	endocytic vesicle lumen	2ÔÂ15ÈÕ	23/19886	0.000133135	0.004925986	0.003363404	CALR/HYOU1	2	0.869565217	3.875708546
GO:0016529	CC	GO:0016529	sarcoplasmic reticulum	2ÔÂ15ÈÕ	75/19886	0.001427567	0.035213312	0.024043228	RYR2/CALR	2	0.266666667	2.845403594
GO:0016528	CC	GO:0016528	sarcoplasm	2ÔÂ15ÈÕ	93/19886	0.002183589	0.040396405	0.027582183	RYR2/CALR	2	0.215053763	2.660829007
GO:0140534	CC	GO:0140534	endoplasmic reticulum protein-containing complex	2ÔÂ15ÈÕ	126/19886	0.003962273	0.058641644	0.040039813	CALR/HYOU1	2	0.158730159	2.402055582
GO:0070820	CC	GO:0070820	tertiary granule	2ÔÂ15ÈÕ	164/19886	0.00661483	0.080762649	0.055143771	SVIP/ALDOC	2	0.12195122	2.179481284
GO:0034663	CC	GO:0034663	endoplasmic reticulum chaperone complex	1ÔÂ15ÈÕ	11/19886	0.008268143	0.080762649	0.055143771	HYOU1	1	0.909090909	2.082592004
GO:0044194	CC	GO:0044194	cytolytic granule	1ÔÂ15ÈÕ	13/19886	0.00976457	0.080762649	0.055143771	CALR	1	0.769230769	2.010346885
GO:0030673	CC	GO:0030673	axolemma	1ÔÂ15ÈÕ	15/19886	0.011258889	0.080762649	0.055143771	MYO1D	1	0.666666667	1.948504476
GO:0044322	CC	GO:0044322	endoplasmic reticulum quality control compartment	1ÔÂ15ÈÕ	16/19886	0.012005259	0.080762649	0.055143771	CALR	1	0.625	1.920628481
GO:0097440	CC	GO:0097440	apical dendrite	1ÔÂ15ÈÕ	16/19886	0.012005259	0.080762649	0.055143771	MYO1D	1	0.625	1.920628481
GO:0098553	CC	GO:0098553	lumenal side of endoplasmic reticulum membrane	1ÔÂ15ÈÕ	29/19886	0.021660338	0.120444602	0.082238135	CALR	1	0.344827586	1.664334776
GO:0005788	CC	GO:0005788	endoplasmic reticulum lumen	2ÔÂ15ÈÕ	313/19886	0.022651493	0.120444602	0.082238135	CALR/HYOU1	2	0.063897764	1.644903162
GO:0030667	CC	GO:0030667	secretory granule membrane	2ÔÂ15ÈÕ	314/19886	0.022786817	0.120444602	0.082238135	SVIP/MANBA	2	0.063694268	1.642316344
GO:0030139	CC	GO:0030139	endocytic vesicle	2ÔÂ15ÈÕ	348/19886	0.027588028	0.130854928	0.089346181	CALR/HYOU1	2	0.057471264	1.559279341
GO:0098576	CC	GO:0098576	lumenal side of membrane	1ÔÂ15ÈÕ	38/19886	0.028292957	0.130854928	0.089346181	CALR	1	0.263157895	1.548321654
GO:0033017	CC	GO:0033017	sarcoplasmic reticulum membrane	1ÔÂ15ÈÕ	44/19886	0.032691363	0.136683452	0.093325828	RYR2	1	0.227272727	1.485566978
GO:0043209	CC	GO:0043209	myelin sheath	1ÔÂ15ÈÕ	46/19886	0.034153363	0.136683452	0.093325828	MYO1D	1	0.217391304	1.466566521
GO:0005925	CC	GO:0005925	focal adhesion	2ÔÂ15ÈÕ	421/19886	0.03914016	0.136683452	0.093325828	CALR/HYOU1	2	0.047505938	1.407377403
GO:1904724	CC	GO:1904724	tertiary granule lumen	1ÔÂ15ÈÕ	55/19886	0.040706882	0.136683452	0.093325828	ALDOC	1	0.181818182	1.390332164
GO:0030055	CC	GO:0030055	cell-substrate junction	2ÔÂ15ÈÕ	431/19886	0.040846898	0.136683452	0.093325828	CALR/HYOU1	2	0.046403712	1.388840923
GO:0016459	CC	GO:0016459	myosin complex	1ÔÂ15ÈÕ	56/19886	0.041432483	0.136683452	0.093325828	MYO1D	1	0.178571429	1.38265904
GO:0035577	CC	GO:0035577	azurophil granule membrane	1ÔÂ15ÈÕ	58/19886	0.042882149	0.136683452	0.093325828	MANBA	1	0.172413793	1.36772346
GO:0032589	CC	GO:0032589	neuron projection membrane	1ÔÂ15ÈÕ	60/19886	0.044329768	0.136683452	0.093325828	MYO1D	1	0.166666667	1.353304539
GO:0005844	CC	GO:0005844	polysome	1ÔÂ15ÈÕ	67/19886	0.049380359	0.1405441	0.095961832	CALR	1	0.149253731	1.306445753
GO:0044304	CC	GO:0044304	main axon	1ÔÂ15ÈÕ	67/19886	0.049380359	0.1405441	0.095961832	MYO1D	1	0.149253731	1.306445753
GO:0015923	MF	GO:0015923	mannosidase activity	3ÔÂ15ÈÕ	16/18496	2.40E-07	1.73E-05	8.09E-06	MAN1C1/MANEAL/MANBA	3	1.875	6.619560837
GO:0004553	MF	GO:0004553	hydrolase activity hydrolyzing O-glycosyl compounds	3ÔÂ15ÈÕ	93/18496	5.36E-05	0.001537594	0.000719342	MAN1C1/MANEAL/MANBA	3	0.322580645	4.2708753
GO:0004559	MF	GO:0004559	alpha-mannosidase activity	2ÔÂ15ÈÕ	15/18496	6.41E-05	0.001537594	0.000719342	MAN1C1/MANEAL	2	1.333333333	4.193369642
GO:0019200	MF	GO:0019200	carbohydrate kinase activity	2ÔÂ15ÈÕ	21/18496	0.000127773	0.002137651	0.00100007	PFKFB4/PFKP	2	0.952380952	3.893560704
GO:0016798	MF	GO:0016798	hydrolase activity acting on glycosyl bonds	3ÔÂ15ÈÕ	131/18496	0.000148448	0.002137651	0.00100007	MAN1C1/MANEAL/MANBA	3	0.229007634	3.828425776
GO:0000030	MF	GO:0000030	mannosyltransferase activity	2ÔÂ15ÈÕ	25/18496	0.000182191	0.002186294	0.001022828	TMTC1/TMTC2	2	0.8	3.739472708
GO:0016757	MF	GO:0016757	glycosyltransferase activity	3ÔÂ15ÈÕ	268/18496	0.001203032	0.010223125	0.004782748	ST3GAL6/TMTC1/TMTC2	3	0.111940299	2.919722962
GO:0030246	MF	GO:0030246	carbohydrate binding	3ÔÂ15ÈÕ	273/18496	0.001268792	0.010223125	0.004782748	PFKP/MANBA/CALR	3	0.10989011	2.896609652
GO:0044183	MF	GO:0044183	protein folding chaperone	2ÔÂ15ÈÕ	66/18496	0.001277891	0.010223125	0.004782748	CALR/HYOU1	2	0.303030303	2.893506321
GO:0043621	MF	GO:0043621	protein self-association	2ÔÂ15ÈÕ	70/18496	0.001436052	0.010339576	0.004837229	SVIP/RYR2	2	0.285714286	2.842829764
GO:0048029	MF	GO:0048029	monosaccharide binding	2ÔÂ15ÈÕ	75/18496	0.001646264	0.010775548	0.005041192	PFKP/MANBA	2	0.266666667	2.783500426
GO:0051082	MF	GO:0051082	unfolded protein binding	2ÔÂ15ÈÕ	122/18496	0.004283525	0.025701152	0.012023931	CALR/HYOU1	2	0.163934426	2.368198666
GO:0015924	MF	GO:0015924	mannosyl-oligosaccharide mannosidase activity	1ÔÂ15ÈÕ	10/18496	0.008082288	0.038794985	0.0181497	MAN1C1	1	1	2.092465652
GO:0019203	MF	GO:0019203	carbohydrate phosphatase activity	1ÔÂ15ÈÕ	10/18496	0.008082288	0.038794985	0.0181497	PFKFB4	1	1	2.092465652
GO:0050308	MF	GO:0050308	sugar-phosphatase activity	1ÔÂ15ÈÕ	10/18496	0.008082288	0.038794985	0.0181497	PFKFB4	1	1	2.092465652
GO:0005049	MF	GO:0005049	nuclear export signal receptor activity	1ÔÂ15ÈÕ	12/18496	0.009691412	0.039601736	0.018527128	CALR	1	0.833333333	2.013612931
GO:0034236	MF	GO:0034236	protein kinase A catalytic subunit binding	1ÔÂ15ÈÕ	13/18496	0.01049506	0.039601736	0.018527128	RYR2	1	0.769230769	1.979015064
GO:0016758	MF	GO:0016758	hexosyltransferase activity	2ÔÂ15ÈÕ	196/18496	0.010713416	0.039601736	0.018527128	TMTC1/TMTC2	2	0.102040816	1.970072033
GO:0016829	MF	GO:0016829	lyase activity	2ÔÂ15ÈÕ	196/18496	0.010713416	0.039601736	0.018527128	GMDS/ALDOC	2	0.102040816	1.970072033
GO:0005516	MF	GO:0005516	calmodulin binding	2ÔÂ15ÈÕ	204/18496	0.011564882	0.039601736	0.018527128	MYO1D/RYR2	2	0.098039216	1.936858808
GO:0000774	MF	GO:0000774	adenyl-nucleotide exchange factor activity	1ÔÂ15ÈÕ	15/18496	0.01210053	0.039601736	0.018527128	HYOU1	1	0.666666667	1.917195593
GO:0016208	MF	GO:0016208	AMP binding	1ÔÂ15ÈÕ	15/18496	0.01210053	0.039601736	0.018527128	PFKP	1	0.666666667	1.917195593
GO:0015278	MF	GO:0015278	calcium-release channel activity	1ÔÂ15ÈÕ	18/18496	0.014504178	0.045404382	0.021241816	RYR2	1	0.555555556	1.838506888
GO:0001846	MF	GO:0001846	opsonin binding	1ÔÂ15ÈÕ	21/18496	0.016902366	0.048678813	0.022773714	CALR	1	0.476190476	1.772052506
GO:0008373	MF	GO:0008373	sialyltransferase activity	1ÔÂ15ÈÕ	21/18496	0.016902366	0.048678813	0.022773714	ST3GAL6	1	0.476190476	1.772052506
GO:0005537	MF	GO:0005537	mannose binding	1ÔÂ15ÈÕ	25/18496	0.020091477	0.051857988	0.024261047	MANBA	1	0.4	1.696988127
GO:0034237	MF	GO:0034237	protein kinase A regulatory subunit binding	1ÔÂ15ÈÕ	25/18496	0.020091477	0.051857988	0.024261047	RYR2	1	0.4	1.696988127
GO:0001848	MF	GO:0001848	complement binding	1ÔÂ15ÈÕ	26/18496	0.020887245	0.051857988	0.024261047	CALR	1	0.384615385	1.680118834
GO:0050681	MF	GO:0050681	nuclear androgen receptor binding	1ÔÂ15ÈÕ	26/18496	0.020887245	0.051857988	0.024261047	CALR	1	0.384615385	1.680118834
GO:0099604	MF	GO:0099604	ligand-gated calcium channel activity	1ÔÂ15ÈÕ	27/18496	0.02168241	0.052037784	0.024345162	RYR2	1	0.37037037	1.66389245
GO:0005217	MF	GO:0005217	intracellular ligand-gated monoatomic ion channel activity	1ÔÂ15ÈÕ	30/18496	0.024064289	0.055891252	0.026147954	RYR2	1	0.333333333	1.618626965
GO:0140142	MF	GO:0140142	nucleocytoplasmic carrier activity	1ÔÂ15ÈÕ	32/18496	0.0256492	0.057710701	0.026999158	CALR	1	0.3125	1.59092617
GO:0000146	MF	GO:0000146	microfilament motor activity	1ÔÂ15ÈÕ	37/18496	0.029600975	0.064583945	0.030214711	MYO1D	1	0.27027027	1.528693986
GO:0140662	MF	GO:0140662	ATP-dependent protein folding chaperone	1ÔÂ15ÈÕ	40/18496	0.031964854	0.067690279	0.031667967	HYOU1	1	0.25	1.495327277
GO:0060590	MF	GO:0060590	ATPase regulator activity	1ÔÂ15ÈÕ	49/18496	0.039024284	0.077808664	0.036401714	HYOU1	1	0.204081633	1.408665055
GO:0016830	MF	GO:0016830	carbon-carbon lyase activity	1ÔÂ15ÈÕ	50/18496	0.039805692	0.077808664	0.036401714	ALDOC	1	0.2	1.400054819
GO:0051018	MF	GO:0051018	protein kinase A binding	1ÔÂ15ÈÕ	52/18496	0.04136673	0.077808664	0.036401714	RYR2	1	0.192307692	1.383348811
GO:0033218	MF	GO:0033218	amide binding	2ÔÂ15ÈÕ	405/18496	0.041608678	0.077808664	0.036401714	RYR2/CALR	2	0.049382716	1.380816082
GO:0050661	MF	GO:0050661	NADP binding	1ÔÂ15ÈÕ	53/18496	0.04214636	0.077808664	0.036401714	GMDS	1	0.188679245	1.375239928
GO:0016836	MF	GO:0016836	hydro-lyase activity	1ÔÂ15ÈÕ	61/18496	0.048362131	0.087051836	0.040726005	GMDS	1	0.163934426	1.31549457
