# Supplementary material for: Identification of potential biomarkers related to mannose metabolism in keloids: analysis of integrated bulk RNA-seq and scRNA-seq
Source: Front Immunol. 2026 Jun 10;17:1711588. doi: 10.3389/fimmu.2026.1711588 (PMC13290920; doi:10.3389/fimmu.2026.1711588)
Supplement: Supplementary file 6 [file DataSheet3.csv]

ID	Description	GeneRatio	BgRatio	pvalue	p.adjust	qvalue	geneID	Count
hsa00051	Fructose and mannose metabolism	4/12	34/8653	9.61812504999897e-08	4.42433752299953e-06	3.44227633368384e-06	GMDS/ALDOC/PFKFB4/PFKP	4
hsa04141	Protein processing in endoplasmic reticulum	4/12	171/8653	6.44022722741818e-05	0.00148125226230618	0.0011524617143801	SVIP/MAN1C1/CALR/HYOU1	4
hsa00030	Pentose phosphate pathway	2/12	31/8653	0.000801743867094886	0.0122934059621216	0.0095646636776232	ALDOC/PFKP	2
hsa00010	Glycolysis / Gluconeogenesis	2/12	67/8653	0.00370786895728044	0.0425510249501602	0.0331060606019553	ALDOC/PFKP	2
hsa01230	Biosynthesis of amino acids	2/12	75/8653	0.00462511140762611	0.0425510249501602	0.0331060606019553	ALDOC/PFKP	2
hsa04066	HIF-1 signaling pathway	2/12	110/8653	0.00972618009684901	0.0682219211485648	0.053078840252888	ALDOC/PFKP	2
hsa01200	Carbon metabolism	2/12	117/8653	0.010950310326581	0.0682219211485648	0.053078840252888	ALDOC/PFKP	2
hsa04152	AMPK signaling pathway	2/12	122/8653	0.0118646819388808	0.0682219211485648	0.053078840252888	PFKFB4/PFKP	2
hsa00511	Other glycan degradation	1/12	18/8653	0.0246943345313657	0.126055450774915	0.0980751790926115	MANBA	1
hsa00541	Biosynthesis of various nucleotide sugars	1/12	20/8653	0.027403358864112	0.126055450774915	0.0980751790926115	GMDS	1
hsa00601	Glycosphingolipid biosynthesis - lacto and neolacto series	1/12	28/8653	0.0381706240624712	0.159622609715789	0.1241915041267	ST3GAL6	1
hsa00052	Galactose metabolism	1/12	32/8653	0.0435131802420857	0.166800524261329	0.129776151599203	PFKP	1
