# Supplementary material for: Identification of potential biomarkers related to mannose metabolism in keloids: analysis of integrated bulk RNA-seq and scRNA-seq
Source: Front Immunol. 2026 Jun 10;17:1711588. doi: 10.3389/fimmu.2026.1711588 (PMC13290920; doi:10.3389/fimmu.2026.1711588)
Supplement: Supplementary file 7 [file DataSheet4.csv]

ID	Description	setSize	enrichmentScore	NES	pvalue	p.adjust	qvalue	rank	leading_edge	core_enrichment
KEGG_RIBOSOME	KEGG_RIBOSOME	87	-0.630264406998606	-2.88031700480981	1e-10	1.84e-08	1.56842105263158e-08	3766	tags=69%	list=23%	signal=53%	RPL35A/RPL18/RPS24/RPS29/RPS9/RPL5/RPL8/RPL29/RPL15/RPL26/RPS18/RPL22/RPL3/RPL10L/RPL41/RPS11/RPL24/RPS23/RPL12/RPL14/RPL13/RPS4Y1/RPL4/RPS13/RPL7/RPS17/RPS25/RPS8/RPS27/RPL35/RPS26/RPL28/RPSA/RPS3A/RPS20/RPL6/RSL24D1/RPL37/RPL23/RPL38/RPS16/RPL22L1/RPL11/FAU/RPL13A/RPL10A/RPS12/RPL36A/RPS3/RPS5/RPS6/RPL19/RPL30/RPS10/RPL21/RPLP1/RPL31/RPS2/RPLP0/RPL23A
KEGG_CELL_CYCLE	KEGG_CELL_CYCLE	124	-0.461604266673113	-2.26624833819757	4.20694378650606e-09	3.87038828358558e-07	3.29912960099686e-07	4107	tags=52%	list=25%	signal=40%	ATR/ANAPC7/PTTG1/CDKN1C/RB1/CDK4/MCM5/ABL1/CCNA2/MYC/RBL1/TP53/MAD1L1/GADD45G/YWHAG/ORC4/SMAD3/HDAC2/CDK2/E2F2/ORC1/SMC1B/CDKN2A/CCND2/ORC5/CCNB2/YWHAE/ORC6/YWHAB/CCNB1/CDC20/ESPL1/STAG1/CDC25A/BUB1/ANAPC1/MAD2L1/SMC1A/MCM2/CDC25C/YWHAH/E2F1/TTK/PKMYT1/BUB1B/CDKN2D/MCM6/PLK1/CDC14B/CUL1/DBF4/ANAPC10/CDC25B/CDK1/CDKN1B/CCNE2/CDC45/CDK6/MAD2L2/E2F5/MCM7/CDKN2C/BUB3/TGFB2/CDC6
KEGG_LYSOSOME	KEGG_LYSOSOME	118	0.426120226017748	2.12396930058986	1.41356972850927e-07	8.66989433485686e-06	7.39024173852215e-06	2939	tags=42%	list=18%	signal=34%	MANBA/LGMN/AP1S1/ATP6V1H/NAGPA/TCIRG1/DNASE2/NPC2/MCOLN1/AP3M2/GGA2/MFSD8/CTSA/GM2A/ATP6AP1/M6PR/CLTC/NEU1/CD164/PLA2G15/AP4M1/GGA1/AP4B1/ASAH1/GLB1/GLA/CTSK/ATP6V0D1/AP3S1/LAPTM4B/ATP6V0C/GBA/AP3S2/ACP5/TPP1/GNS/LAMP2/CTSF/SLC11A1/GNPTAB/CD68/GNPTG/AP3D1/LIPA/CD63/SLC17A5/SCARB2/IDS/SMPD1
KEGG_PEROXISOME	KEGG_PEROXISOME	77	0.476814020795162	2.20209161134505	3.71036290440205e-07	1.70676693602494e-05	1.45485282304185e-05	4131	tags=48%	list=25%	signal=36%	PEX3/EHHADH/CAT/PECR/ACOX2/HMGCL/NUDT12/MLYCD/PHYH/PRDX5/PEX11B/MPV17/SCP2/PEX12/PEX11A/IDH2/FAR2/MVK/ACOX1/ACAA1/ACOT8/PEX11G/PEX13/ABCD1/ABCD4/FAR1/ECH1/DECR2/BAAT/PEX7/ACSL4/DDO/SOD2/XDH/CROT/HAO2/PXMP4
KEGG_SPLICEOSOME	KEGG_SPLICEOSOME	120	-0.394370995450553	-1.92497980360513	9.12692075789607e-06	0.000335870683890575	0.000286297093247687	4248	tags=47%	list=26%	signal=35%	MAGOH/SF3A3/PPIE/SNRPA1/CRNKL1/SNRPD3/TXNL4A/BUD31/U2AF2/SRSF2/NCBP1/WBP11/MAGOHB/CDC5L/CDC40/PCBP1/SNRPG/SRSF7/SF3A1/DDX5/DDX46/HNRNPM/USP39/BCAS2/SNRNP70/THOC1/RBMX/PQBP1/SRSF3/SRSF1/PLRG1/PRPF40A/PUF60/SRSF8/CHERP/PRPF18/SNRPD1/SNRNP40/EFTUD2/PHF5A/TRA2B/SF3B3/SNW1/LSM5/SNRPF/SNRPE/U2AF1/SNRPB2/PRPF4/RBM22/PPIL1/RBM8A/RBM17/CCDC12/SRSF6/SNRPB
KEGG_DNA_REPLICATION	KEGG_DNA_REPLICATION	36	-0.570055486323425	-2.15471974052325	1.77891355842843e-05	0.000545533491251385	0.000465014245975151	2872	tags=56%	list=17%	signal=46%	RNASEH1/POLD3/POLA2/SSBP1/POLE/RFC4/POLE3/PRIM1/RFC5/FEN1/POLE2/MCM2/RNASEH2A/MCM6/RFC3/POLD1/PRIM2/RFC2/POLA1/MCM7
KEGG_PROTEASOME	KEGG_PROTEASOME	43	-0.526803617859661	-2.08140543902396	9.12234667812963e-05	0.0023978739839655	0.00204395436848318	5432	tags=72%	list=33%	signal=48%	PSMD3/PSMA5/PSMB11/PSMD1/PSMB6/PSMA6/PSMC4/PSMB3/PSMB2/PSMC6/PSME3/PSMD13/PSMA1/PSMB5/PSMC3/PSMD11/PSMD6/PSMB4/PSMF1/PSMD14/IFNG/PSMC1/PSMC5/POMP/PSMA2/PSME4/PSMB1/PSMB7/PSMD7/PSMA4/PSMA3
KEGG_GALACTOSE_METABOLISM	KEGG_GALACTOSE_METABOLISM	25	0.564919437868542	2.03477359241418	0.000552760598593101	0.0113008833490145	0.00963290399887392	4317	tags=64%	list=26%	signal=47%	PFKM/GALT/B4GALT1/PGM1/GLB1/GLA/HK2/PFKP/PFKL/GALK1/HK1/GANC/PGM2/HK3/GALK2/G6PC2
KEGG_VIBRIO_CHOLERAE_INFECTION	KEGG_VIBRIO_CHOLERAE_INFECTION	53	0.443674110244006	1.88655343963441	0.000527613030743975	0.0113008833490145	0.00963290399887392	1513	tags=28%	list=9%	signal=26%	ATP6V1H/ATP6V1E1/PRKACB/TCIRG1/ATP6V0E1/PLCG1/ATP6V1G3/PRKACA/ATP6AP1/PRKCA/SLC12A2/ATP6V1F/ATP6V0D1/KDELR1/ATP6V0C
KEGG_FOCAL_ADHESION	KEGG_FOCAL_ADHESION	194	0.282271806433336	1.52563394838476	0.00120331381106832	0.0221409741236571	0.0188730271420189	3324	tags=31%	list=20%	signal=25%	COL6A6/PPP1R12A/MAPK3/ITGB5/SPP1/TLN2/PXN/PIP5K1C/COMP/SOS1/ITGA3/SHC1/ITGA9/MYLK/PRKCA/EGF/TNC/PDGFC/SHC4/CAV2/LAMB1/XIAP/BAD/LAMA2/ITGA5/FN1/RAC2/ITGB1/ERBB2/LAMC2/SOS2/ITGA4/GRB2/ITGA1/PDPK1/COL6A1/PARVB/ITGA2/ARHGAP5/CCND1/MET/AKT3/PAK3/FLNC/MAP2K1/PIK3R1/SHC3/PAK1/VEGFB/COL6A2/KDR/CAV1/COL4A4/VCL/GSK3B/LAMA4/ACTN4/FYN/COL11A2/VEGFC
KEGG_ECM_RECEPTOR_INTERACTION	KEGG_ECM_RECEPTOR_INTERACTION	83	0.356647946151004	1.67417307703167	0.00152454919739823	0.0255015502110249	0.0217375914270178	4191	tags=40%	list=25%	signal=30%	COL6A6/ITGB5/SPP1/COMP/ITGA3/ITGA9/CD36/TNC/LAMB1/LAMA2/ITGA5/FN1/ITGB1/HSPG2/LAMC2/ITGA4/SDC1/ITGA1/COL6A1/ITGA2/CD44/COL6A2/AGRN/SDC2/COL4A4/LAMA4/COL11A2/LAMB3/GP1BA/SDC3/LAMC1/SV2C/ITGA6
KEGG_GLYCOSAMINOGLYCAN_BIOSYNTHESIS_KERATAN_SULFATE	KEGG_GLYCOSAMINOGLYCAN_BIOSYNTHESIS_KERATAN_SULFATE	14	0.633599355079786	1.90155909130787	0.00183956842508467	0.0282067158512982	0.0240434820471593	1658	tags=36%	list=10%	signal=32%	FUT8/B4GALT1/ST3GAL2/B4GALT4/B4GALT3
KEGG_FRUCTOSE_AND_MANNOSE_METABOLISM	KEGG_FRUCTOSE_AND_MANNOSE_METABOLISM	32	0.479946866912868	1.85784892069562	0.0020902611478622	0.0295852347082034	0.0252185353061917	1809	tags=38%	list=11%	signal=33%	PFKFB2/PFKM/ALDOC/PFKFB4/ALDOA/PHPT1/MPI/HK2/TPI1/PFKP/PFKL/FPGT
KEGG_GLYCOSAMINOGLYCAN_BIOSYNTHESIS_HEPARAN_SULFATE	KEGG_GLYCOSAMINOGLYCAN_BIOSYNTHESIS_HEPARAN_SULFATE	26	0.509348932330889	1.85812439649125	0.00363255159316216	0.0441470121719426	0.0376310344028573	2486	tags=42%	list=15%	signal=36%	B3GAT3/XYLT1/EXT1/XYLT2/EXTL2/EXTL3/HS3ST3A1/HS2ST1/GLCE/HS3ST3B1/EXTL1
KEGG_VALINE_LEUCINE_AND_ISOLEUCINE_DEGRADATION	KEGG_VALINE_LEUCINE_AND_ISOLEUCINE_DEGRADATION	43	0.42909002001511	1.74628430174232	0.00383887062364718	0.0441470121719426	0.0376310344028573	2122	tags=33%	list=13%	signal=28%	EHHADH/HMGCL/ACAD8/HADH/HADHB/ACAA2/HIBCH/ACAA1/ABAT/MCEE/ACADS/ALDH3A2/HIBADH/ALDH1B1
KEGG_OXIDATIVE_PHOSPHORYLATION	KEGG_OXIDATIVE_PHOSPHORYLATION	101	0.319427481920197	1.54663375781748	0.00380128681003744	0.0441470121719426	0.0376310344028573	3225	tags=31%	list=20%	signal=25%	SDHC/ATP6V1H/NDUFB1/ATP6V1E1/NDUFA1/TCIRG1/ATP6V0E1/ATP6V1G3/NDUFA10/ATP6AP1/NDUFA2/UQCR10/UQCR11/NDUFB4/SDHA/ATP6V1F/ATP6V0D1/ATP6V0C/COX7B/NDUFV3/NDUFS2/NDUFB3/COX15/COX5B/NDUFS4/NDUFC2/COX6A1/NDUFA7/NDUFB2/LHPP/ATP6V1B1
KEGG_GLYCOLYSIS_GLUCONEOGENESIS	KEGG_GLYCOLYSIS_GLUCONEOGENESIS	60	0.371560348366623	1.63066822198933	0.00445570128387844	0.0459188414357596	0.0391413465327699	3767	tags=40%	list=23%	signal=31%	PFKM/ALDOC/PGM1/ALDOA/PGK1/HK2/TPI1/PFKP/PFKL/ACSS2/ENO2/ALDH3A2/LDHC/ALDH1B1/ALDH3B1/LDHA/GAPDH/HK1/PGAM1/PGM2/PGAM2/HK3/ALDH7A1/PGAM4
KEGG_PYRIMIDINE_METABOLISM	KEGG_PYRIMIDINE_METABOLISM	93	-0.339715669295413	-1.57508769414099	0.00449206057523735	0.0459188414357596	0.0391413465327699	3481	tags=41%	list=21%	signal=32%	POLR2J/NT5C1B/POLR2G/POLR3F/ENTPD6/NT5C2/CANT1/POLR3B/DHODH/POLR2D/POLD3/POLA2/POLR2E/POLR3H/NME1/UMPS/POLR1E/POLE/CMPK1/NT5E/POLR1B/UPP1/DTYMK/POLR3C/POLE3/PRIM1/ENTPD5/PNP/POLE2/UCK2/POLR1C/ENTPD3/RRM2/POLD1/PRIM2/NT5C/TXNRD2/POLA1
