# Supplementary material for: Identification of potential biomarkers related to mannose metabolism in keloids: analysis of integrated bulk RNA-seq and scRNA-seq
Source: Front Immunol. 2026 Jun 10;17:1711588. doi: 10.3389/fimmu.2026.1711588 (PMC13290920; doi:10.3389/fimmu.2026.1711588)
Supplement: Supplementary file 8 [file DataSheet5.csv]

ID	Description	setSize	enrichmentScore	NES	pvalue	p.adjust	qvalue	rank	leading_edge	core_enrichment
KEGG_PROTEASOME	KEGG_PROTEASOME	43	-0.663769647745865	-2.47220609082785	4.82700669254752e-09	8.88169231428744e-07	7.26591533720311e-07	3105	tags=70%	list=19%	signal=57%	PSMB3/IFNG/PSMA4/PSMB4/PSMB7/PSMF1/PSMA3/PSMB6/PSMC1/PSMA7/PSMD8/PSMD4/PSMC6/PSMB2/PSMC2/PSMC3/PSMD6/PSMB1/PSME4/PSMD3/PSMD11/PSMD13/PSME3/PSMD7/PSMC5/POMP/PSMC4/PSMD14/PSMB5/PSMD1
KEGG_N_GLYCAN_BIOSYNTHESIS	KEGG_N_GLYCAN_BIOSYNTHESIS	46	-0.597267842793808	-2.24756798616572	2.94428602204396e-07	2.70874314028045e-05	2.21596263764362e-05	2687	tags=59%	list=16%	signal=49%	ALG6/MGAT2/MGAT3/ALG9/ALG1/MAN1C1/ALG2/MOGS/DAD1/DPM1/ALG10/MAN2A1/ALG14/DOLPP1/MAN1A2/RPN2/DPM2/ALG3/MGAT5/DPAGT1/RFT1/STT3A/RPN1/ALG8/ALG11/GANAB/TUSC3
KEGG_FATTY_ACID_METABOLISM	KEGG_FATTY_ACID_METABOLISM	39	0.520876984470086	2.12969415724744	7.35822010206697e-05	0.00451304166260107	0.00369201920910729	3879	tags=59%	list=24%	signal=45%	HADHB/ADH5/ACOX1/ACAA2/HADH/ACADS/ADH1A/ADH1B/ADH1C/CPT2/ALDH3A2/ALDH1B1/CPT1C/ACSL5/ACADVL/ACADL/ACAT1/ADH4/ACSL4/ACAA1/EHHADH/HADHA/ACADM
KEGG_GLYCOLYSIS_GLUCONEOGENESIS	KEGG_GLYCOLYSIS_GLUCONEOGENESIS	60	0.437824893347594	1.94361036126922	0.000100015317476366	0.00460070460391283	0.00376373431555798	1622	tags=33%	list=10%	signal=30%	ACSS2/ALDOC/ADH5/PGM1/PFKP/LDHA/PGK1/TPI1/ACSS1/ADH1A/ADH1B/ADH1C/PFKM/PFKL/ALDH3A2/PGAM4/ALDOA/PGAM1/ALDH1B1/ENO2
KEGG_SPLICEOSOME	KEGG_SPLICEOSOME	120	-0.404490160057656	-1.83509529193779	0.000191944019328155	0.0070635399112761	0.00577852521345814	4604	tags=52%	list=28%	signal=38%	DHX38/PRPF38A/SRSF9/SNRPB2/PRPF19/SART1/HNRNPM/PRPF3/SRSF7/SRSF10/PRPF40A/PCBP1/THOC3/CWC15/HNRNPA3/PPIE/SNRPB/MAGOH/LSM4/LSM3/SRSF3/SRSF1/PQBP1/SNRPE/SNRPG/PUF60/DDX46/PRPF18/ISY1/SNRPD1/PHF5A/SNW1/DHX16/LSM7/HSPA8/SNRNP70/SNRPD3/RBM8A/SF3B3/TRA2B/RBM25/U2AF1/SNRPF/SF3A1/PLRG1/SNRNP27/U2AF2/SNRPC/SRSF8/WBP11/CHERP/EFTUD2/PRPF4/SNRNP40/RBM22/BCAS2/LSM5/PPIL1/NCBP1/TXNL4A/BUD31/SF3A3/MAGOHB
KEGG_MAPK_SIGNALING_PATHWAY	KEGG_MAPK_SIGNALING_PATHWAY	263	0.261507871370416	1.50639224208723	0.000241940822355997	0.00741951855225058	0.00606974343805397	3135	tags=29%	list=19%	signal=24%	IL1R1/MAP3K8/GNG12/AKT2/NFKB1/MAP2K1/RASGRP3/RPS6KA2/HSPA1L/MAP3K3/PPP3CB/DAXX/SOS1/TGFB3/RRAS2/TGFBR2/NGF/HSPA1A/HSPB1/MAPK3/DUSP4/PPP5C/PRKACB/MEF2C/DUSP1/RRAS/FLNC/PRKACA/RPS6KA3/PLA2G12A/MAPK7/NTF3/NFATC4/GNA12/FGFR2/PLA2G3/IL1R2/NF1/MAP3K4/ATF2/PLA2G4A/TRAF2/NLK/PPM1A/MAPK14/TAB2/ARRB1/MAPK9/MAP4K4/GADD45B/MAP4K3/MAP2K7/IKBKB/TNFRSF1A/FAS/MAP3K2/STK3/RPS6KA5/FGF7/HSPA1B/CACNB3/MAPK8IP3/MAP2K…
KEGG_CELL_CYCLE	KEGG_CELL_CYCLE	124	-0.374795748186025	-1.71097059456418	0.000334593484234826	0.00879502872845828	0.00719501778129024	4855	tags=45%	list=29%	signal=32%	ANAPC13/BUB1/RB1/DBF4/SMC3/CCNE2/CDC25B/CDC45/CCNB2/PLK1/CDKN2D/CCNB1/CDC20/ANAPC11/SMAD3/SMAD4/CDKN2B/YWHAE/CDC27/CDK1/CDC23/MAD2L1/MCM6/ESPL1/E2F1/BUB3/MAD2L2/ORC3/BUB1B/HDAC2/CCND1/ANAPC1/CDC25A/TTK/GSK3B/CCNE1/YWHAH/RBL1/TP53/PKMYT1/ORC4/YWHAB/E2F3/ANAPC7/MAD1L1/CDC6/ANAPC5/CDKN2A/E2F5/ATR/TGFB2/CDK4/GADD45A/CDK6/YWHAG/ORC5
KEGG_GLYCINE_SERINE_AND_THREONINE_METABOLISM	KEGG_GLYCINE_SERINE_AND_THREONINE_METABOLISM	31	-0.547934458957311	-1.8954160886762	0.000514320902908982	0.0118293807669066	0.00967735383105058	3104	tags=45%	list=19%	signal=37%	PHGDH/AOC3/GCAT/SHMT2/SDS/GLYCTK/DMGDH/AGXT2/SARDH/CBS/PSAT1/GNMT/CTH/PSPH
KEGG_PEROXISOME	KEGG_PEROXISOME	77	0.38464916733593	1.7791483392375	0.000579043318931532	0.0118382189648224	0.00968458416458586	3847	tags=48%	list=23%	signal=37%	DDO/ACOX1/SCP2/NUDT12/DECR2/PHYH/PECR/EPHX2/ABCD4/FAR2/HAO2/SOD2/ECH1/CRAT/CAT/MVK/MPV17/ACSL5/IDH2/MLYCD/SOD1/DHRS4/HMGCL/PEX12/PEX3/ACOX2/PEX6/XDH/PEX5/ACSL4/PEX11G/ABCD1/PEX11A/ACAA1/EHHADH/PEX13/PEX19
KEGG_GALACTOSE_METABOLISM	KEGG_GALACTOSE_METABOLISM	25	0.554342002906598	2.02337870602106	0.000650761345725671	0.0119740087613523	0.00979567078302852	2936	tags=44%	list=18%	signal=36%	GALT/PGM1/PFKP/GANC/PFKM/PFKL/UGP2/GAA/GALK2/HK2/HK1
KEGG_PROTEIN_EXPORT	KEGG_PROTEIN_EXPORT	22	-0.598225920876488	-1.89704136811866	0.00132733088995842	0.0222026257956681	0.0181634753362731	1131	tags=50%	list=7%	signal=47%	SRP72/SEC63/SPCS3/SEC11C/IMMP1L/SPCS1/SRPRB/HSPA5/SEC61B/SRP19/SEC61A1
KEGG_PARKINSONS_DISEASE	KEGG_PARKINSONS_DISEASE	99	-0.381459064339119	-1.6694086939626	0.00171795398794501	0.0248163603585219	0.02030171356561	4634	tags=48%	list=28%	signal=35%	NDUFB7/SLC25A5/SLC25A6/COX6A1/NDUFB9/NDUFB8/NDUFC1/NDUFB5/NDUFA7/CASP3/NDUFV1/SLC25A4/SLC18A2/NDUFA9/CASP9/NDUFS7/HTRA2/NDUFB6/NDUFB2/PPID/SNCA/COX6B1/COX5A/UBE2L3/NDUFA8/PARK7/UQCRHL/UBE2J2/NDUFA4/COX7A2/SNCAIP/UBE2J1/CYC1/COX7B2/NDUFA4L2/VDAC2/SDHB/NDUFS5/UQCRQ/COX8A/NDUFS6/COX7A2L/NDUFS1/NDUFA6/NDUFS8/CYCS/UBE2G2/UCHL1
KEGG_PATHWAYS_IN_CANCER	KEGG_PATHWAYS_IN_CANCER	321	0.236245348261683	1.40976419207802	0.00175332980793905	0.0248163603585219	0.02030171356561	3513	tags=31%	list=21%	signal=25%	FOXO1/LAMA4/EGLN1/VEGFB/AKT2/NFKB1/MAP2K1/HDAC1/JAK1/TCF7L1/HIF1A/PTCH1/TCF7/APPL1/AXIN2/WNT2/TCF7L2/STAT5B/RXRA/STAT1/PPARG/SOS1/COL4A4/TGFB3/PIAS1/FZD4/TGFBR2/DAPK1/PLD1/MMP1/MAPK3/BAD/PGF/SMAD2/DAPK2/WNT3/FLT3LG/ITGB1/RALBP1/MITF/RALGDS/PIK3R1/SUFU/FGFR2/RARA/WNT11/BMP2/GLI3/RUNX1/BAX/BCL2L1/PTGS2/TRAF2/CTBP1/APC2/MAPK9/MSH3/LAMC2/IKBKB/KITLG/PLCG1/STAT5A/FAS/TPR/CASP8/LAMC1/FGF7/STAT3/NCOA4/V…
KEGG_OXIDATIVE_PHOSPHORYLATION	KEGG_OXIDATIVE_PHOSPHORYLATION	101	-0.357083217883235	-1.56959213484786	0.00269302475756365	0.0353940396708366	0.0289550782204213	5058	tags=46%	list=31%	signal=32%	NDUFB10/ATP6V1G2/COX10/PPA1/NDUFB7/ATP6V0D1/COX6A1/NDUFB9/NDUFB8/NDUFC1/NDUFB5/ATP6AP1/NDUFA7/NDUFV1/NDUFA9/NDUFS7/NDUFB6/NDUFB2/ATP6V0E2/COX6B1/COX5A/NDUFA8/UQCRHL/NDUFA4/COX7A2/COX17/ATP6V0C/ATP6V1D/CYC1/COX7B2/NDUFA4L2/SDHB/NDUFS5/ATP6V1G1/UQCRQ/ATP6V1C1/COX8A/NDUFS6/COX7A2L/NDUFS1/ATP6V0A1/NDUFA6/NDUFS8/ATP6V0B/ATP6V0A2/ATP6V1A
KEGG_NOD_LIKE_RECEPTOR_SIGNALING_PATHWAY	KEGG_NOD_LIKE_RECEPTOR_SIGNALING_PATHWAY	60	0.367747132401484	1.63251826865659	0.00396486475979941	0.0486356743868728	0.0397877656597415	2823	tags=37%	list=17%	signal=30%	NFKB1/CCL2/PYCARD/CARD6/CCL13/MAPK3/CCL7/NLRP1/CCL8/TAB3/TNFAIP3/MAPK14/TAB2/MAPK9/IKBKB/CCL11/CARD8/NAIP/CASP8/TRIP6/TAB1/IL6
